# Supplementary material for: The Association of Malnutrition and Health-Related Factors among 474,467 Older Community-Dwellers: A Population-Based Data Mining Study in Guangzhou, China
Source: Nutrients. 2024 Apr 29;16(9):1338. doi: 10.3390/nu16091338 (PMC11085532; doi:10.3390/nu16091338)
Supplement: Supplementary file 1 [file nutrients-16-01338-s001.zip]

Archive with 1 entries (1 files):
- nutrients-2933443-supplementary.pdf
